# Supplementary material for: Dysregulation of Mycobacterium marinum ESX-5 Secretion by Novel 1,2,4-oxadiazoles
Source: Biomolecules. 2023 Jan 21;13(2):211. doi: 10.3390/biom13020211 (PMC9953084; doi:10.3390/biom13020211)
Supplement: Supplementary file 1 [file biomolecules-13-00211-s001.zip]

Archive with 1 entries (1 files):
- biomolecules-2146477-supplementary.pdf
